# Supplementary material for: Transportin-3 Facilitates Uncoating of Influenza A Virus
Source: Int J Mol Sci. 2022 Apr 8;23(8):4128. doi: 10.3390/ijms23084128 (PMC9027869; doi:10.3390/ijms23084128)
Supplement: Supplementary file 1 [file ijms-23-04128-s001.zip]

Archive with 1 entries (1 files):
- ijms-1646297-supplementary.pdf
